# Supplementary material for: Phenotypically-defined stages of leukemia arrest predict main driver mutations subgroups, and outcome in acute myeloid leukemia
Source: Blood Cancer J. 2022 Aug 16;12(8):117. doi: 10.1038/s41408-022-00712-7 (PMC9381519; doi:10.1038/s41408-022-00712-7)
Supplement: Supplementary file 2 — Supplemental Table 1 [file 41408_2022_712_MOESM2_ESM.xlsx]

## Sheet: Table S1 BUH Patients
1209 patients	BUH cohort	HSC-L	MPP-L	CMP-L	GMP-L	GP-L	MP-L
Patients
Age (median and IQR, years)	64 (55-72)	63 (54-70)	65 (56-72)	66 (59-73)	64 (51-71)	67 (55-74)	61 (48-70)
<60y (%)	441 (36.4)	3 (37.5)	52 (36.6)	92 (27.3)	134 (39.1)	38 (33.3)	122 (46)
≥60y (%)	771 (63.6)	8 (62.5)	90 (63.4)	245 (72.7)	209 (60.9)	76 (66.7)	143 (54)
AML Status
de novo	900 (74.4)	8 (100)	102 (71.8)	229 (68.0)	252 (73.5)	98 (85.2)	211 (79.6)
secondary to MDS	85 (7.0)	0 (0)	7 (4.9)	31 (9.2)	31 (9.0)	3 (2.6)	13 (4.9)
secondary to MPN	48 (4.0)	0 (0)	11 (7.7)	22 (6.5)	7 (2.0)	1 (0.9)	7 (2.6)
therapy-related	175 (14.5)	0 (0)	21 (14.8)	55 (16.3)	52 (15.2)	13 (11.3)	34 (12.8)
unknown	2 (0.2)	0 (0)	1 (0.7)	0 (0)	1 (0.3)	0 (0)	0 (0)
Extramedullary disease
liver	92/1208	0/8	9/142	32/336	24/343	7/114	20/265
spleen	66/1208	0/8	10/142	22/336	21/343	5/114	8/265
lymph nodes	116/1208	0/8	11/142	19/336	32/343	14/114	40/265
gingiva	70/1208	0/8	2/142	7/336	17/343	4/114	40/265
skin	24/1208	0/8	0/142	3/336	11/343	1/114	9/265
Complete Blood Count (median and IQR)
Hemoglobin (g/L)	9.4 (8.3-10.7)	8.5 (7.5-10.5)	9.6 (8.7-10.9)	9.4 (8.4-10.7)	9.4 (8.2-10.8)	9.4 (8.3-11)	9.3 (8.2-10.8)
Platelet count (G/L)	64 (36-110)	69 (36-117)	76 (43-139)	70 (40-113)	57 (32-94)	63 (35-115)	62 (38-111)
WBC count (G/L)	6.30 (2.30-35.11)	5.18 (2.95-30.46)	3.86 (2.10-15.10)	2.85 (1.68-10.00)	7.70 (2.70-35.50)	16.74 (3.28-67.01)	22.43 (4.70-64.76)
Bone Marrow evaluation
blasts (median and IQR, %)	50 (30-78)	50 (30-67)	48 (29-70)	35 (25-57)	50 (30-76)	76 (50-93)	68 (40-85)
cytological dysmyelopoiesis	639/1187	3/8	69/139	216/331	186/337	40/114	125/258
Cytogenetic risk
Favorable (%)	93 (7.9)	0 (0.0)	2 (1.5)	3 (0.9)	84 (25.1)	1 (0.9)	3 (1.1)
Intermediate (%)	762 (64.5)	5 (62.5)	78 (56.9)	178 (54.3)	179 (53.4)	96 (85.7)	226 (86.3)
Adverse (%)	327 (27.7)	3 (37.5)	57 (41.6)	147 (44.8)	72 (21.5)	15 (13.4)	33 (12.6)
Mutation Status (mutated/tested)
CEBPA mono or bi-allelic	39/414	0/5	2/50	5/122	26/132	1/18	5/86
DNMT3A (exon 23)	35/192	1/3	0/21	2/43	9/63	2/14	21/48
FLT3-ITD	145/724	1/6	8/66	15/176	24/188	29/78	68/209
FLT3-TKD	13/274	0/3	0/22	0/62	1/95	1/27	11/64
IDH1	26/264	0/3	2/23	4/61	10/90	7/24	3/63
IDH2	32/264	0/3	0/23	7/61	9/90	7/24	9/63
NPM1	216/677	0/5	0/61	10/162	15/179	62/71	129/199
Treatment
Intensive chemotherapy (%)	985 (81.5)	7 (87.5)	112 (79.4)	257 (76.5)	281 (82.2)	94 (82.5)	234 (88.4)
Allo-SCT (%)	283 (23.4)	2 (18.2)	34 (23.9)	91 (27.0)	73 (21.3)	17 (14.9)	66 (24.9
Hypomethylating Agents (%)	57 (4.7)	0 (0.0)	5 (3.5)	20 (6.0)	20 (5.8)	4 (3.5)	8 (3.0)
Best Supportive Care (%)	138 (11.4)	1 (12.5)	19 (13.5)	45 (13.4)	38 (11.1)	15 (13.2)	20 (7.5)
Other (%)	26 (2.2)	0 (0.0)	5 (3.5)	14 (4.2)	3 (0.9)	1 (0.9)	3 (1.1)
