# Supplementary material for: Phenotypically-defined stages of leukemia arrest predict main driver mutations subgroups, and outcome in acute myeloid leukemia
Source: Blood Cancer J. 2022 Aug 16;12(8):117. doi: 10.1038/s41408-022-00712-7 (PMC9381519; doi:10.1038/s41408-022-00712-7)
Supplement: Supplementary file 3 — Early deaths assessment in SLA. [file 41408_2022_712_MOESM3_ESM.xlsx]

## Sheet: Table S2 Early deaths in SLA
Early deaths assessment in SLA
	HSC-L	MPP-L	CMP-L	GMP-L	GP-L	MP-L	p
n	18	458	630	360	119	502
very early death (≤30 days)	0	54	50	18	18	63	0.0002
early death (≤60 days)	2	88	95	32	24	88	0.0011
