# Supplementary material for: Phenotypically-defined stages of leukemia arrest predict main driver mutations subgroups, and outcome in acute myeloid leukemia
Source: Blood Cancer J. 2022 Aug 16;12(8):117. doi: 10.1038/s41408-022-00712-7 (PMC9381519; doi:10.1038/s41408-022-00712-7)
Supplement: Supplementary file 4 — Landscape analysis of allografted and non-allografted AML (<65 years) in CR according to SLA. [file 41408_2022_712_MOESM4_ESM.xlsx]

## Sheet: Table S3 AlloSCT in SLA
Landscape analysis of allografted and non-allografted AML (<65 years) in CR according to SLA
	HSC-L		MPP-L		CMP-L		GMP-L		GP-L		MP-L
Allo-SCT	Yes	No	Yes	No	Yes	No	Yes	No	Yes	No	Yes	No
n	3	4	57	34	73	81	47	126	10	25	75	145
Overall Survival
1y	na	na	0.87	0.93	0.85	0.76	0.91	0.94	1	1	0.86	0.86
3y	na	na	0.58	0.3	0.53	0.41	0.65	0.72	1	0.81	0.58	0.59
5y	na	na	0.5	0.17	0.51	0.25	0.56	0.65	0.88	0.81	0.52	0.53
Cumulative Index of Relapse
1y	na	na	0.2	0.25	0.16	0.45	0.1	0.25	0	0.22	0.17	0.35
3y	na	na	0.27	0.6	0.34	0.76	0.28	0.46	0	0.27	0.3	0.5
5y	na	na	0.37	0.68	0.4	0.8	0.36	0.47	0	0.4	0.33	0.53
