# Supplementary material for: Phenotypically-defined stages of leukemia arrest predict main driver mutations subgroups, and outcome in acute myeloid leukemia
Source: Blood Cancer J. 2022 Aug 16;12(8):117. doi: 10.1038/s41408-022-00712-7 (PMC9381519; doi:10.1038/s41408-022-00712-7)
Supplement: Supplementary file 5 — Comparison of SLA at diagnosis and at relapse [file 41408_2022_712_MOESM5_ESM.xlsx]

## Sheet: Table S4 Diag Relapse SLA
comparison of SLA at diagnosis and at relapse
	MPP-L	CMP-L	GMP-L	GP-L	MP-L
SLA at diagnosis	48	50	32	11	52
SLA at relapse (%)
MPP-L	33 (69%)	17 (34%)	5 (16%)	1 (9%)	4 (8%)
CMP-L	11 (23%)	26 (52%)	8 (25%)	2 (18%)	12 (23%)
GMP-L	0 (0%)	3 (6%)	17 (53%)	2 (18%)	1 (2%)
GP-L	1 (2%)	0 (0%)	1 (3%)	6 (55%)	6 (12%)
MP-L	3 (6%)	4 (8%)	1 (3%)	0 (0%)	29 (56%)
Same as diagnostic
More immature
More mature
