# Supplementary material for: Phenotypically-defined stages of leukemia arrest predict main driver mutations subgroups, and outcome in acute myeloid leukemia
Source: Blood Cancer J. 2022 Aug 16;12(8):117. doi: 10.1038/s41408-022-00712-7 (PMC9381519; doi:10.1038/s41408-022-00712-7)
Supplement: Supplementary file 6 — Cox regression model for overall survival of TUH cohort (related to Figure 6). [file 41408_2022_712_MOESM6_ESM.xlsx]

## Sheet: Table S5 Cox Model OS TUH
Cox regression model	Overall Survival
n=928	p	HR	95%CI
Allo-SCT	<0.001	0.42	0.327394	0.52842
Age≥60years	<0.001	1.48	1.22582	1.78628
de novo AML	0.001	0.69	0.556621	0.86695
HSC-L vs CMP-L	0.19	0.5	0.180533	1.39319
MPP-L vs CMP-L	0.39	0.88	0.668187	1.16928
GMP-L vs CMP-L	0.007	0.67	0.501573	0.897785
MP-L vs CMP-L	0.02	0.74	0.572214	0.953582
GP-L vs CMP-L	<0.001	0.4	0.258639	0.618449
WBC count >50G/L	0.001	1.43	1.15497	1.76369
FLT3-ITD	0.003	1.38	1.11436	1.70352
NPM1	0.004	0.69	0.539242	0.888877
Favorable cytogenetic	<0.001	0.25	0.141917	0.440504
Adverse cytogenetic	0.004	1.44	1.12077	1.85486
