# Supplementary material for: Phenotypically-defined stages of leukemia arrest predict main driver mutations subgroups, and outcome in acute myeloid leukemia
Source: Blood Cancer J. 2022 Aug 16;12(8):117. doi: 10.1038/s41408-022-00712-7 (PMC9381519; doi:10.1038/s41408-022-00712-7)
Supplement: Supplementary file 7 — Competing risk regression model for cumulative incidence of relapse of TUH cohort (related to Figure 6). [file 41408_2022_712_MOESM7_ESM.xlsx]

## Sheet: Table S6 Comp risk model CIR
Competing risk regression model	Cumulative Incidence of Relapse
n=928	p	HR	95%CI
Allo-SCT	<0.001	0.27	0.199534	0.355257
Age≥60years	0.837	0.98	0.781395	1.22109
de novo AML	0.203	0.82	0.603681	1.11308
HSC-L vs CMP-L	0.58	0.72	0.220203	2.33094
MPP-L vs CMP-L	0.006	0.6	0.421178	0.863416
GMP-L vs CMP-L	0.011	0.65	0.468819	0.905807
MP-L vs CMP-L	0.005	0.64	0.468176	0.873587
GP-L vs CMP-L	<0.001	0.26	0.150577	0.455429
WBC count >50G/L	0.131	1.23	0.940216	1.61253
FLT3-ITD	<0.001	1.71	1.31185	2.23631
NPM1m	0.039	0.72	0.530027	0.982915
Favorable cytogenetic	<0.001	0.36	0.214322	0.60814
Adverse cytogenetic	0.052	1.41	0.996355	1.98324
