# Supplementary material for: Phenotypically-defined stages of leukemia arrest predict main driver mutations subgroups, and outcome in acute myeloid leukemia
Source: Blood Cancer J. 2022 Aug 16;12(8):117. doi: 10.1038/s41408-022-00712-7 (PMC9381519; doi:10.1038/s41408-022-00712-7)
Supplement: Supplementary file 8 — Summary of AML patient characteristics according to the SLA classification. [file 41408_2022_712_MOESM8_ESM.xlsx]

## Sheet: Table S7 Summary of SLA charact
	HSC-L	MPP-L	CMP-L	GMP-L	MP-L	GP-L
Frequency	Rare	Frequent	Frequent	intermediate	Frequent	Rare
FAB classification	M0	M0 M1 M2	M2	M2 M4	M4 M5	M1
Leucocytosis	low	low	low	intermediate	high	high
LSC frequency	high	high	high	low	low	low
frequent genetic anomalies	del5q	inv(3) t(9;22)	del7q del17p tri11	inv(16) t(8;21)	t(11q23;x)	normal
frequent mutations	-	RUNX1 ASXL1	none	CEBPA biallelic	NPM1/DNMT3A	NPM1/TET2 NPM1/IDH
Response to ICT	poor	poor	poor	good	intermediate	good
