# Supplementary material for: Phenotypically-defined stages of leukemia arrest predict main driver mutations subgroups, and outcome in acute myeloid leukemia
Source: Blood Cancer J. 2022 Aug 16;12(8):117. doi: 10.1038/s41408-022-00712-7 (PMC9381519; doi:10.1038/s41408-022-00712-7)
Supplement: Supplementary file 9 — Cox regression model for overall survival of BUH cohort (related to Supplemental Figure 7). [file 41408_2022_712_MOESM9_ESM.xlsx]

## Sheet: Table S8 Cox Model OS BUH
Cox regression model	Overall Survival
n=969	p	HR	95%CI
Allo-SCT	<0.001	0.48	0.38732	0.604428
Age≥60years	<0.001	1.52	1.24889	1.85108
de novo AML	0.019	0.79	0.646726	0.961406
HSC-L vs CMP-L	0.96	1.02	0.418617	2.50233
MPP-L vs CMP-L	0.033	1.32	1.02259	1.7033
GMP-L vs CMP-L	0.17	0.85	0.666169	1.07253
MP-L vs CMP-L	0.006	0.71	0.552634	0.907
GP-L vs CMP-L	<0.001	0.54	0.383956	0.764467
WBC count >50G/L	<0.001	1.53	1.24562	1.89054
Favorable cytogenetic	<0.001	0.41	0.262459	0.64659
Adverse cytogenetic	<0.001	2.01	1.65566	2.44954
